# Supplementary material for: Self-Perceptions of Aging in Older Adults: A Network Analysis of Clinical and Non-Clinical Samples
Source: Brain Sci. 2026 Feb 9;16(2):204. doi: 10.3390/brainsci16020204 (PMC12938297; doi:10.3390/brainsci16020204)
Supplement: Supplementary file 1 [file brainsci-16-00204-s001.zip]

Archive with 1 entries (1 files):
- brainsci-4126951-supplementary.pdf
